# Supplementary material for: Health Coaching for Low Back Pain and Hip and Knee Osteoarthritis: A Systematic Review with Meta-Analysis
Source: Pain Med. 2022 Jul 1;24(1):32–51. doi: 10.1093/pm/pnac099 (PMC9825146; doi:10.1093/pm/pnac099)
Supplement: pnac099_Supplementary_Data [file pnac099_supplementary_data.zip]

Archive with 3 entries (2 files):
- pnac099_Supplementary_Data/
- pnac099_Supplementary_Data/PRIOR Supplements 1­_2 and 3 CLEAN.docx
- pnac099_Supplementary_Data/Supplement 4- Appendix 4 Meta-analysis Outcome Measure data.zip
